# Supplementary material for: Learning from the past: a scoping review of hospital disaster preparedness assessment
Source: BMC Emerg Med. 2026 Jan 9;26:43. doi: 10.1186/s12873-026-01474-2 (PMC12882421; doi:10.1186/s12873-026-01474-2)
Supplement: Supplementary file 2 — Supplementary Material 2 [file 12873_2026_1474_MOESM2_ESM.xlsx]

## Sheet: Data Extraction Sheet 
Appendix B. Data Extraction Sheet
SN	Reference Number	Title	Year	Journal	Author	URL	Abstract	Objective	Study design	Country	Sample size	Assessment type	Tool used	Findings				Recommendations
														Structural	Non-structural	Functional	Summary	Structual	Non-structural	Functional
1	1	Assessment of nursing managers' awareness and hospital preparedness for disasters: a cross-sectional study	2024	BMC Emergency Medicine	Borhan Rahimi, Arezoo Yari, Fatemeh Rafiei, and Mokhtar Mahmoudi	https://doi.org/10.1186/s12873-024-01122-7	Introduction: Preparedness, focused on planning, training, and research, is one of the primary stages of the disaster management cycle. Accordingly, this study was conducted to determine the level of awareness in nursing managers and the preparedness of hospitals for disasters in the hospitals of Sanandaj, the capital of Kurdistan Province. Methods: This cross-sectional study was conducted in 202…	This study was carried out to assess the awareness of nursing managers and hospital preparedness for disasters and emergencies in Sanandaj.	Cross-sectional study	Iran	6	Functional preparedness	Modified WHO hospital emergency response checklist	NA	NA	NA	1. The assessment of hospital preparedness showed that the overall emergency preparedness level of hospitals in Sanandaj was 69.23%, considered strong. 2. Among the dimensions of hospital preparedness, the highest score was in the command and-control dimension at 83.33%, while the lowest was in the human resources dimension at 56.66%. 3. Despite the strong preparedness of hospitals in Sanandaj, t…	NA	NA	NA
2	2	Improving the non-structural preparedness of the selected hospital based on the FOCUS-PDCA(1) model: action research	2024	BMC Emergency Medicine	Alireza Basiri, Mohsen Abbasi Farajzadeh, Mohammad Belal, and Esmail Heidaranlu	https://doi.org/10.1186/s12873-024-01006-w	Introduction: With the intensification of the country’s development process, the expansion of cities and population, and the inclusion of Iran in the accident-prone category, reducing the vulnerability of non-structures has received more attention from the organizations involved. In addition to damage to communities and infrastructure, accidents can affect hospitals and their non-organizational c…	This study aims to measure the quantitative and qualitative performance of equipment and the vulnerability of non-structural components of selected hospitals in the city of Tehran as a survey, with a special focus on nongovernmental hospitals and improving performance with the help of process owners.	Quasi-experimental study	Iran	1	Non-structural preparedness	Modified hospital safety index tool 2015 version	NA	1. Based on the evaluation conducted in the present study, the lowest level of safety was observed in the water supply system, office furniture and appliances, and fuel storage. 2. The waste management systems, the fire protection system, and the long-distance communication systems were at a desirable performance level. 3. Although in the evaluation before the change, the overall score of the hos…	NA	NA	NA	Architectural safety 1. Applying corrective measures in the areas of the safety of the surrounding walls and the safety of movement inside the building (such as corridors and staircases), such as installing guards and fences on the walls, roofs, installing stair railings, installing stair railings, etc., Infrastructure protection, access and of physical security 1. It is recommended to take some …	NA
3	37	Survey data set on the readiness of hospitals for disaster and emergency in north sumatra Indonesia	2024	Data in Brief	Herlina J. EL-Matury, Fatma Lestari, and Riza Yosia Sunindijo	https://doi.org/10.1016/j.dib.2024.110358	The study was a survey method. Data were collected through interviews, observations, and document reviews by referring to the form checklist of the Hospital Safety Index. Data con- sisted of disaster potentials, structural safety, non-structural safety, and functional aspects that were then synthesized to determine the disaster preparedness level of five hospitals in North Sumatra Indonesia. The …	The objective of this study was to assess the level of hospital readiness in North Sumatera using the WHO/PAHO Hospital Safety Index.	Mixed method	Indonesia	5	Structural, non-structural, and functional preparedness	Hospital safety index (HSI) tool 2015 version	1. Four hospitals fell into category b, while one was on category a.	1. Three hospitals fell into category b, while two were on category a.	1. Four hospitals fell into category b, while one was on category a.	The Hospital Safety Index Level for RS A, RS B, and RS E are “B" level, indicating that their ability to function during and after emergencies and disasters is potentially at risk, thus intervention measures are needed in the short term. RS C and RS D are at level "A", indicating that both hospitals will remain operational during emergen- cies and disasters.	NA	NA	NA
4	3	A longitudinal study of hospital safety from disasters in kermanshah province, Iran: insights for disaster risk reduction	2024	Disaster Medicine and Public Health Preparedness	Vahid Ghanbari, Yaghob Hidari, Nader Salari, Joseph Kimuli Balikuddembe, Ehsan Rahimi, and Leili Rostamnia	https://doi.org/10.1017/dmp.2024.67	Objective: The Hospital Safety Index (HSI) developed by the World Health Organization (WHO) was adopted by most countries to evaluate the safety of hospitals against disasters. This study aimed to assess the status of hospital safety from disasters between 2016 and 2022 in Kermanshah province in Iran. Methods: This is a retrospective longitudinal study which investigated HSI data from 23 hospital…	This is why this longitudinal study was conducted to examine the trends and patterns in hospital safety between 2016 and 2022 in Kermanshah province in the west of Iran.	Retrospective longitudinal study	Iran	23	Structural, non-structural, and functional preparedness	Modified hospital safety index tool 2015 version	1. The descriptive analysis showed the mean scores of structural hospital safety (70.1 ± 16.4 )were of high-level rank in the year 2022.	1. The descriptive analysis showed the mean scores of non-structural hospital safety (71.2 ± 12.2) were of high-level rank in the year 2022.	1. The descriptive analysis showed the mean scores of functional hospital safety (73.9 ± 13.5) were of high-level rank in the year 2022.	1. The descriptive analysis showed the overall mean safety scores (71.2 ± 8.5) were of high-level rank in the year 2022.	NA	NA	NA
5	38	The impact of exposure to previous disasters on hospital disaster surge capacity preparedness in Finland: hospital disaster surge capacity preparedness	2024	Disaster Medicine and Public Health Preparedness	Anna Kerola, Eero Hirvensalo, and Jeffrey M. Franc	https://doi.org/10.1017/dmp.2024.1	Objective: As disasters are rare and high-impact events, it is important that the learnings from disasters are maximized. The aim of this study was to explore the effect of exposure to a past disaster or mass casualty incident (MCI) on local hospital surge capacity planning. Methods: The current hospital preparedness plans of hospitals receiving surgical emergency patients in Finland were collect…	The primary aim of this study was to determine if a past disaster or MCI is associated with a change in a local hospital’s surge capacity preparedness. The secondary aim was to tabulate the overall national hospital preparedness in the country.	Cross-sectional study	Finland	28	Functional preparedness	WHO hospital emergency response checklist	NA	NA	1. The overall preparedness level in Finnish hospitals was 75.7% with a minimum of 63.4%, and a maximum of 87.3%. 2. The highest overall scores were in command and control (median 92.9%, minimum 71.4%, maximum 100%) and safety and security (90.2%, 68.8%, 100%, respectively). 3. The lowest overall scores were in post-disaster recovery (median 50.0%, minimum 10.0%, maximum 100%) and surge capacity …	NA	NA	NA	Disaster Plan 1. Disaster planning should include structured and meaningful post-action processes to ensure that lessons observed during disaster response are translated into substantial improvements in disaster preparedness.
6	4	Hospital safety index: evaluation of the readiness and safety of hospitals in isfahan province, Iran	2024	Frontiers in Emergency Medicine	Farhad Heydari, Azita Azimi Meibody, Mehdi Ebrahimi, Rezvan Zakeri, Milad Ahmadi Marzaleh, and Razieh Bagheri	https://doi.org/10.18502/fem.v8i2.15459	Objective: Hospitals play a vital role in disaster management and their function must be maintained during crises. Isfahan province is susceptible to major crises and disasters at any time of the year. The study aimed to investigate the hospital safety index (HSI) in hospitals in Isfahan province. Methods: This cross-sectional study was conducted using the HSI questionnaire of the world health or…	This study was conducted to investigate the hospital safety index in the hospitals of Isfahan province.	Cross-sectional study	Iran	55	Structural, non-structural, and functional preparedness	Modified hospital safety index tool 2015 version	1. The average structural safety score was 70.10±17.22.	1. The average non-structural safety score was 71.17±11.96. 2. The element of fire protection system and the element of office and storeroom furnishings and equipment, including the safety of shelves, cupboards, their contents, as well as the safety of computers and printers, had the lowest score. 3. Also, elements of medical and laboratory equipment and supplies used for diagnosis and treatment …	1. The average functional safety score was 71.76±12.45.	1. 38 hospitals had high safety whereas 17 had moderate level of safety.	NA	Communication 1. The use of new telecommunication systems such as satellite, internet, intranet, and special lines has increased, and backup power sources may increase the capacity and preparedness of hospitals during crises and disasters.	Training 1. Continuous education, training, and maneuvering can improve the safety of hospitals.
7	15	Comparison of the level of disaster preparedness between private and government hospitals in Saudi Arabia: a cross-sectional study	2023	Disaster Medicine and Public Health Preparedness	Abdullah Saleh Alruwaili, Md Shahidul Islam, and Kim Usher	https://doi.org/ 10.1017/dmp.2023.1.	Objective: The objective of this study was to describe and compare almost all the components of disaster preparedness between private and government hospitals in the Eastern Province of the Kingdom of Saudi Arabia, using the World Health Organization’s (WHO) checklist. Methods: We assessed and compared the disaster preparedness between government and private hospitals in Province, using the 10-ke…	The objective of this study was to describe and compare almost all the components of disaster preparedness between private and government hospitals in the Eastern Province of the Kingdom of Saudi Arabia, using the World Health Organization’s (WHO) checklist.	Cross-sectional study	Saudi Arabia	63	Non-structural and functional preparedness	WHO national health sector emergency preparedness and response tool and hospital emergency response checklist	NA	Safety and security 1. Just over half (53.9%; n = 34) of the responding hospitals had been fenced. Of those, government hospitals were more likely to have been fenced compared with private hospitals. Approximately two-thirds (68.3%; n = 43) of hospitals had a control system to regulate entry and exit to and from the hospital. Furthermore, government hospitals were more likely compared with privat…	Command and control 1. The incident command system (ICS) was available in 79.4% of the hospitals. Forty hospitals (63.5%) have a place designated as disaster command center (DCC), and less than 20% had alternate locations for DCC. Nearly all hospitals (98.4%) have a designated emergency coordinator all the time, whereas policies guiding disaster preparedness management existed in almost all hospi…	We ranked the assessment of HDP indicators on a scale of 1 (very effective) to 5 (very ineffective). Our results demonstrate that almost all indicators of HDP were ranked moderately effective except surge capacity and postdisaster recovery.	NA	NA	Planning 1. It is imperative to have an appropriate triage and management guideline/protocol for not only infectious diseases but all-hazard situations. Training 1. Trainings are vital to ensure effective care and appropriate resource utilization during disasters.
8	6	Hospital disasters preparedness for mass-casualty incidents at emergency units in northwest of Ethiopia: a cross-sectional study	2023	Prehospital and Disaster Medicine	Samuel Befekadu Getu, Fisseha Walle Tsegaw, Pedro Arcos González, and Rafael Castro Delgado	https://doi.org/10.1017/S1049023X23000365	Background: Ethiopian policy and strategy aim to make health care systems capable of dealing with emergencies. However, Ethiopian health care still lacks a comprehensive “all-hazard” approach and a disaster preparedness program. Thus, this study aimed to assess the level of disaster preparedness in selected public hospitals for mass casualty incidents (MCIs) in Amhara Regional State, Northwest Et…	This study aimed to assess the level of disaster preparedness in public hospitals in the case of MCIs in Amhara Regional State, Northwest Ethiopia.	Cross-sectional study	Ethiopia	17	Functional preparedness	WHO hospital emergency response checklist	NA	NA	Command and control 1. Of the 17 hospitals, four (24%) had an active or ad-hoc incident command group (ICG) and a designated place to meet and coordinate emergency activities in the facility. Only one (12%) of the study hospitals’ ICG members had received proper training on the structure and functions of the incident command system (ICS), and that other hospital personnel and community networks w…	Out of 17 hospitals, two (11.7%) were at an unacceptable (0-67) level of preparedness, 12 hospitals (70.5%) were at an insufficient (68-134 state, while the other three (17.6%) had an acceptable (135-192) level of preparedness. In terms of key components of hospital disaster preparedness assessed in this study, many were found at an insufficient level, while “post-disaster recovery” was the lowes…	NA	NA	Patient care and support service 1. Health systems need to act to develop and maintain surge capacity, and all other patients must continue to receive medical care. Training 1. Build strong ties to education to establish new perspectives on hazards, vulnerabilities, risks, and the value of responding to emergencies. 2. There need to be more measures in place to ensure that hospital staff members …
9	17	Hospital disaster preparedness in the Netherlands	2023	International Journal of Disaster Risk Reduction	Rhiannon ADGE. Blanchettea, Egid M. van Bree, and Joost JLM. Bierens	https://doi.org/10.1016/j.ijdrr.2023.103778	Introduction: Despite having a good health care system, recent studies show that the Netherlands scores low on hospital disaster preparedness. A possible reason could be that there is a Dutch framework based on self-evaluation and intercollegiate evaluation but no formal set of requirements for hospital disaster preparedness plans. Study Objective: Evaluation of disaster preparedness of hospitals…	This study aims to evaluate and quantify the disaster preparedness of hospitals in the Netherlands using the WHO Hospital Emergency Response Checklist (WHO Checklist) as an internationally accepted reference.	Cross-sectional study	Netherlands	20	Functional preparedness	WHO hospital emergency response checklist	NA	NA	1. Command and control was the best-scoring key component among the hospitals assessed (9–13 out of maximum 14 points), followed by triage (12–18 out of maximum 20 points) and communication (7–14 out of maximum 18 points). Continuity of essential services (1–7 out of maximum 16 points), human resources (1–13 out of maximum 30 points), and logistics and supply management (0–8 out of maximum 20 poi…	Twelve hospitals scored ‘insufficient’ and eight scored ‘unacceptable’ according to the WHO Checklist cutoff points. No hospital scored ‘effective’ for their overall level of hospital disaster preparedness.	NA	NA	NA
10	39	Level of hospital preparedness for internal disasters in tertiary care hospitals in Pakistan (rawalpindi city)	2023	Medical Forum Monthly	Zainab Omer, Omer Iftikhar Kahloon, Muhammad Hamza Khan, Ammara Iqbal Muhammad, Fatima Arshad, and Muhammad Jawed Iqbal	https://medforum.pk/get-publish-file/3810-9a.%20revise.%20Research%20Article_Col%20Dr%20Omer%20Kahloon-1676664452.pdf	Objective: To determine the existing internal disaster preparedness of tertiary care hospitals at Rawalpindi and provide viable recommendations for improvement. Study Design: Cross sectional survey Place and Duration of Study: This study was conducted at the National University of Sciences and Technology (NUST), MCE Campus, Islamabad from May 2019 to Aug 2019. Materials and Methods: The study des…	To determine the existing internal disaster preparedness of tertiary care hospitals at Rawalpindi and provide viable recommendations for improvement.	Cross-sectional study	Pakistan	5	Structural, non-structural, and functional preparedness	Hospital safety index (HSI) tool 2015 version	NA	NA	NA	1. Out of five hospitals, Military hospital secured the highest safety index of 0.92, whereas Holy Family hospital secured lowest with 0.41. 2. Four hospitals were categorized as category A hospital, while remaining as category B. 3. QIH is a 400 bedded private hospital, with hospital occupancy rate of around 80%. Based on classification system, the hospital was assigned Category A, with safety i…	NA	NA	Plan 1. Strategies and contingency plans have to reviewed and revised regularly. Training, education, and awareness 1. The district administration and hospital management should modify disaster coping strategies by conducting mock drills to ensure readiness and preparedness of concerned staff thus optimizing the overall strategic outcome.
11	40	Disaster preparedness and hospital safety in state hospitals in lima (Peru)	2023	Prehospital and Disaster Medicine	Roxana Obando Zegarra, Janet Mercedes Arévalo-Ipanaqué, Ruth América Aliaga Sánchez, José Antonio Cernuda Martínez, Juan Carlos Delgado Echevarría, and Pedro Arcos González	https://doi.org/10.1017/S1049023X23006179	Introduction: Peru’s health infrastructures, particularly hospitals, are exposed to disaster threats of different natures. Traditionally, earthquakes have been the main disaster in terms of physical and structural vulnerability, but the coronavirus disease 2019 (COVID-19) pandemic has also shown their functional vulnerability. Public hospitals in Lima are very different in terms of year construct…	The objective of this study was to analyze the safety of hospitals in Lima, considering parameters of structural and functional vulnerability, which is useful for decision making in terms of prevention and improvement of hospital safety at the managerial and governmental level.	Cross-sectional study	Peru	18	Structural, non-structural, and functional preparedness	Hospital safety index (HSI) tool first version	NA	NA	Of the 18 hospitals included in the study, 50.0% had plans, trained personnel, and resources to deal with disasters in the event of earthquakes, tsunamis, volcanoes, and landslides; and 41.2% had plans, trained personnel, and resources to deal with agents with epidemic potential.	10 hospital was fell under category C, 7 in category B, and only 1 hospital in category A.	1. Hospitals in Lima, being so old, should be subjected to evaluations to determine the feasibility, effectiveness, and efficiency of their modernizations.	NA	NA
12	5	Disaster response readiness assessment of public hospitals in addis ababa city, addis ababa, Ethiopia	2023	African Journal of Emergency Medicine	Yared Boru Firissa, Menbeu Sultan, Mahdi Abdelwahab, and Fitsum Kifle Belachew	https://doi.org/10.1016/j.afjem.2023.06.004	Introduction: Due to its diverse geography, climate, and political instability, Ethiopia is one of the countries most affected by disasters. However, there is a lack of evidence-based assessments of disaster preparedness, especially in Addis Ababa, where most tertiary-level referral hospitals are located. This study aims to evaluate disaster readiness in public hospitals in Addis Ababa using WHO …	This research aims to provide a comprehensive report on disaster readiness, focusing on hospital characteristics, disaster plans and protocols, infrastructure and logistics, human resource inventory, medications and equipment stocks, post-disaster recap and monitoring, and factors enabling preparedness.	Cross-sectional study	Ethiopia	10	Functional preparedness	Researcher developed tool	NA	NA	Disaster plan and protocol 1. Only 50% (n = 10) of the hospitals studied have a disaster-specific guideline, with trauma being the only disaster for which a specific guideline has been prepared. There is no specific plan in place for other disasters such as fire, flooding, earthquakes, and pandemics. 2. Only eight hospitals (80%; N = 10) have a unified incident command system, but in four (40%) o…	NA	NA	NA	Disaster plan 1. In addition to the national disaster plan, there should be a customized disaster-specific plan at the hospital level. 2. The annual plan should include a disaster readiness plan, and at the end of the year, it should be audited the same as other hospital activities. Emergency activation system 1. There should be a team activation system and a strong communication link to act imme…
13	7	Assessing hospital safety index in the iranian hospitals	2023	Health in Emergencies and Disasters Quarterly	Masoumeh Abbasabadi-Arab, Jafar Miadfar, Shiva Yousefian, Atieh Mobini, and Sara Mehran Amin	https://doi.org/10.32598/hdq.8.4.208.2	Background: Hospital preparedness for accidents and disasters is vital in maintaining and promoting community health. However, the country’s hospitals are not well prepared for disasters. The hospital safety index (HSI) was 42% in Iranian hospitals in 2014. This study aims to investigate the HSI in Iranian hospitals in 2020 and to provide solutions to improve it. Materials and Methods: This cross…	This study was conducted to investigate the status of the HSI in Iranian hospitals in 2020 and to provide solutions for its improvement.	Cross-sectional study	Iran	604	Structural, non-structural, and functional preparedness	Modified hospital safety index tool 2015 version	1. The mean structural safety score was 57.20±19.71.	1. The mean non-structural safety score was 65.24±14.58. 2. The lowest score in non-structural safety was related to the axis of office supplies and warehouses (14.55).	1. The mean functional safety score was 63.36±13.84. 2. The lowest score in functional safety was related to the support and financial axis (14.55).	1. A total of 130 hospitals (21.5%) had a low safety level, 418 hospitals (69%) had a medium safety level, and 56 hospitals (9.2%) had a high safety level against accidents and disasters. 2. The mean safety score was 84.60±15.69.	1. Planning and paying attention to the safety and retrofitting of hospitals should be considered.	1. Improving the safety of medical equipment is recommended.	Training 1. Managers and employees of hospitals should receive the necessary training in the field of providing services in emergencies to a large number of injured, triaging, and how manage the injured. 2. Planning, holding effective training courses and simulated exercises for managers and employees are vital in increasing the preparedness level and proper response of hospitals in accidents and…
14	8	Building toward a disaster resilient health system: a study of hospital resilience	2022	Disaster Medicine and Public Health Preparedness	Jenny Luke, Richard C. Franklin, Joanne Dyson Bjus, and Peter Aitken	https://doi.org/10.1017/dmp.2022.204	Objectives: This research evaluated the resilience of 6 tertiary and rural health facilities within a single Australian Health Service, using the World Health Organization (WHO) Hospital Safety Index (HSI). This adaptation of the HSI was compared with existing national accreditation and facility design Standards to assess disaster preparedness and identify opportunities for improvement. Methods: …	This study aims to: undertake a practical evaluation of health facility resilience within a defined geographical health service, and understand the current resilience of hospitals within this service and provide hospital management with key areas for improvement.	Cross-sectional study	Australia	6	Structural, non-structural, and functional preparedness	Hospital safety index (HSI) tool 2015 version	1. All hospitals were on category A. 2. The structural assessment resulted in highest score of 1.00 being achieved by hospitals A and G. The lowest score was 0.79 by hospital E. Scores of hospitals B, C, and D were 0.94, 0.97, and 0.85 respectively.	1. All hospitals were on category A. 2. Nonstructural assessments yielded results between 0.82 (hospital C) and 0.98 (hospital G) for all hospitals. 3. Sub-modules identified areas for improvement including physical security, access, and egress (hospitals A-F). 4. Sub-module 3.1, architectural safety (13 elements), indicates highest scores in hospitals D, E, and G with scores of 1.00. 5. For sub-…	1. All hospitals were on category A. 2. The highest score was 0.95 by hospital A and the lowest 0.84 for hospitals E. Scores for hospitals B. C, D, and G were 0.85, 0.90, 0.86, and 0.93 respectively. 3. The lowest scoring sub-module for all hospitals was element 4.7, evacuation, decontamination, and security (range 0.50-0.80).	All facilities received an “A” rating, which means each had a score greater than 65%. The highest overall safety score was 96% and the lowest 80%. The average score was 88% for the 6 facilities assessed.	NA	NA	Planning 1. The need to ensure business continuity planning for consumables, staffing, and equipment is important and fundamental to disaster planning in any setting.
15	20	Disaster preparedness in selected hospitals of western Ethiopia and risk perceptions of their authorities	2022	Open Access Emergency Medicine	Ashenafi Habte Woyessa, Misganu Teshome, Befirdu Mulatu, Muktar Abadiga, Nesru Hiko, and Burtukan Kebede	https://doi.org/10.2147/OAEM.S260314	Purpose: Despite the fact that hospitals are always at a high risk of disasters, the preparedness status in many of the Ethiopian hospitals is not well recognized. It is with this research gap in mind that this study motivated the authors to assess disaster preparedness level in selected hospitals of the western part of Ethiopia and their authorities’ risk perceptions. Methods: This was a facilit…	This study motivated the authors to assess disaster preparedness level in selected hospitals of the western part of Ethiopia and their authorities’ risk perceptions.	Mixed method	Ethiopia	4	Functional preparedness	Hospital safety index (HSI) tool 2015 version	NA	NA	Coordination of Emergency and Disaster Management Activities 1. There were no responsible committees for emergency readiness in all of the sampled hospitals. There were not even any staff members who havd been assigned as the emergency/disaster management coordinator. The preparedness programs for strengthening emergency and disaster response and recovery which are expected to be in place were to…	The overall emergency and disaster preparedness level in the selected hospitals was weak with an average calculated preparedness score of 45.6%.	NA	NA	NA
16	10	Audit of the functional preparedness of the selected military hospital in response to incidents and disasters: participatory action research	2022	BMC Emergency Medicine	Esmail Heidaranlu, Mehdi Amiri, Mohammad Mehdi Salaree, Forogh Sarhangi, Yaser Saeed, and Asghar Tavan	https://doi.org/10.1186/s12873-022-00728-z	Introduction: Since hospitals play an important role in dealing with disaster victims, this study was conducted to audit the functional preparedness of the selected military hospital in response to incidents and disasters. Materials and methods: This applied action research was conducted in all wards of a military hospital from September 2020 to September 2021. The functional preparedness of the …	The current study aimed to audit the functional preparedness of the chosen military hospital in response to disasters.	Quasi-experimental study	Iran	1	Functional preparedness	Researcher developed tool	NA	NA	Command and control 1. The score obtained before the intervention was 54%, which reached 61% after the intervention. Hospital preparedness improved from a moderate to a good level after the intervention. Risk assessment, early warning system of the hospital, and capacity building 1. The hospital preparedness was 82% to identify strengths and weaknesses, which reached 90% after the intervention (v…	The mean score of hospital’s preparedness in response to disasters was 508 out of 900 and the percentage of the hospital’s functional preparedness was 56.44% before the intervention. The mean score of hospital’s preparedness in response to disasters was 561, the percentage of the hospital’s functional preparedness was 63.63% after the intervention.	NA	NA	Command and control 1. Resources were supplied by the hospital’s head, the risk management committee conducted training sessions for supervisors, the risk management committee provided active internet and computer in EOC, and EOC was equipped to: important map, essential contact list, operational team lists, and personnel recalling process. Risk assessment 1. Categorization of likelihood of hazar…
17	11	Analysis of hospital’s emergency and disaster preparedness using hospital safety index in Indonesia	2022	Sustainability	Fatma Lestari, Debby Paramitasari, Fatmah, Achir Yani Hamid, Suparni, Herlina J. EL-Matury, Oktomi Wijaya, Meilisa Rahmadani, Avinia Ismiyati, Rizka Asshafaa Firdausi, and Abdul Kadir	https://doi.org/10.3390/su14105879	Indonesia is country with abundant high-risk areas for various disasters that can affect both the structural and non structural safety of various vital establishments, particularly hospitals. This present study aims to examine the level of the hospital safety index in nine hospitals in four provinces based on the guidelines from the WHO/PAHO (World Health Organization/Pan American Health Organiza…	The objective of this study was to assess the level of hospital preparedness in Indonesia using the WHO/PAHO Hospital Safety Index.	Cross-sectional study	Indonesia	9	Structural, non-structural, and functional preparedness	Hospital safety index (HSI) tool 2015 version	1. Total score of the Hospital Structural Safety element in this study was 0.642, or in the “B” category. 2. The score for sub-modules were 0.708 (category A) for prior events affecting hospital safety and 0.629 (category B) for building integrity.	1. The total ratio of all hospitals in this study was 0.732, or in the “A” category. 2. The score for sub-modules were 0.713 (category A) for architectural safety, 0.750 (category A) for infrastructure protection, access, and physical security, 0.681 (category A) for electrical system, 0.719 (category A) for telecommunication system, 0.646 (category B) for water supply system, 0.600 (category B) …	1. The overall score for the disaster and emergency management of the hospitals in all provinces was 0.645 or in the “B” category. 2. Scores for sub-modules were 0.617 (category B) for coordination of emergency and disaster management activities, 0.538 (category B) for hospital emergency and disaster response and recovery planning, 0.594 (category B) for communication and information management, …	1. The overall safety index for all samples in all provinces was 0.673, or in the “A” category.	NA	NA	Training, education, and awareness 1. Readiness training and raising awareness should be performed in every hospital in Indonesia.
18	41	Evaluating the level of disaster preparedness of tunisian university hospitals using the hospital safety index: a nationwide cross-sectional study	2022	African Health Sciences	Hamdi Lamine, Naoufel Chebili, and Chekib Zedini	https://dx.doi.org/10.4314/ahs.v22i3.71	Background: Mid-way through the ‘Sendai Framework for Disaster Risk Reduction 2015-2030’, many nations are spending time, money and effort to enhance their level of preparedness facing disasters, on the other hand communities, countries and even continents are being left behind. Objectives: This study was conducted aiming at evaluating the level of disaster preparedness and response of Tunisian U…	This study was conducted aiming at evaluating the level of disaster preparedness and response of Tunisian University Hospitals.	Cross-sectional study	Tunisia	9	Structural, non-structural, and functional preparedness	Hospital safety index (HSI) tool 2015 version	1. Many UHs are made up of older and newer buildings with inherently different safety standards, upon inspection, the vast majority of hospital buildings showed significant signs of wear, including cracks, damaged walls, damaged floors, and damaged foundations from poor and untimely repairs. Also, 4 out of the 9 UHs included are built on top of hills or high ground which expose them to strong win…	1. Hospital entrances, windows and roofs were moderately satisfactory. Most locations of critical hospital systems and equipment are protected from potential threats. Some access routes, exits and evacuation routes are signposted and free of obstacles, unauthorized parking on the hospital grounds, natural obstacles (trees, rocks …) or other obstacles (equipment, waste...) pose a problem, and some…	1. Almost all hospitals did not have any disaster management plan developed or approved in accordance with the recommendations of the Ministry of Health. In most UHs, the tasks of staff in the event of a disaster are indicated. However, these tasks are not communicated to the personnel. The plans (if exists) were not tested in 8 out of the 9 UHs, no drills, exercises or simulations were made for …	The overall safety indexes of the 9 UHs included in this study vary between 0.72 and 0.23, with only 4 UHs having a safety index greater than the medium score (0.5).	1. Raising awareness about the importance of maintaining good structural safety of the facility, providing resources (mainly guidelines) and updating the knowledge of technical personnel in charge of structural components of the facility are some of the possible solutions.	1. Intervention measures are needed in the short term, such as, clearing the evacuation routes from obstacles, unauthorized parking or any other possible threats to the safety of staff and patients inside the facility. Marking restricted areas and creating measures to prevent citizens, patients and visitors to access critical areas of the hospital.	Disaster plan 1. Creating an understandable, detailed national guidelines for hospital leaders to follow. Training 1. Professionals involved in disaster management, should receive continual training, education, and drills to improve their disaster readiness and management skills. 2. Training caregivers routinely to update their knowledge and practice in disaster management. Logistics and finance …
19	42	Hospital preparedness for major incidents in Sweden: a national survey with focus on mass casualty incidents	2022	European Journal of Trauma and Emergency Surgery	Louise Söderin, Joakim Agri, Elsa Hammarberg, Kristina Lennquist‑Montán, and Carl Montán	https://doi.org/10.1007/s00068-022-02170-z	Introduction: Mass-casualty incidents, MCI, pose a constant threat on societies all over the world. It is essential that hospital organizations systematically prepare for such situations. A method for repeated follow-up and evaluation of hospital disaster planning is much needed. Aims: To evaluate Swedish hospitals´ disaster preparedness with focus on MCI through a web-based survey to highlight a…	To identify areas in need of improvement in preparedness for incidents and disasters at Swedish emergency hospitals, with focus on mass casualty incidents, using a web-based survey, and to investigate how well current legislation and guidelines on preparedness are complied with.	Cross-sectional study	Sweden	39	Non-structural and functional preparedness	Researcher developed tool	NA	Communication 1. 21/39 (54%) planned to use regular systems with pagers, mobile phones and landlines, in several cases with addition of radio communication. 3/6 (50%) of UH, 9/16 (56%) of CH, 8/15 (53%) of CDH and 2/2 (100%) of LH had a tested backup system for communication. One CH had no backup system at all.	Disaster plan and commiittee 1. All but one hospital had a nurse as CC. Two hospitals (1 CH, 1 CDH) had no function responsible for disaster preparedness. At UH, the CC in 4/6 hospitals (67%) had basic nurse training. At CH and CDH, 15/31 of CCs were specialist nurses, most commonly specialized in anaesthesia (n = 8), intensive care (n = 2), or emergency/prehospital care (n = 6). Regarding the CC…	NA	NA	Communication 1. Alternative communication systems in the event of disturbances must be in place.	Planning 1. Increased national collaboration and consistency of methods for contingency plans and national guidelines. 2. Improved management structure was the key area for improving preparedness ranked second highest by respondents. Training 1. Increased training in disaster medicine. 2. Formal education in disaster medicine could work as a quality assurance for competence and should be a basic …
20	43	Level of emergency and disaster preparedness of public hospitals in northwest Ethiopia: a cross-sectional study	2022	African Journal of Emergency Medicine	Temesgen Ayenew, Sheganew Fetene Tassew, and Belayneh Shetie Workneh	https://doi.org/10.1016/j.afjem.2022.05.007	Background: From time to time, the magnitude and type of health emergencies and disasters are increasing. Hospital emergency and disaster preparedness, on the other hand, is still in its early stages in many low- and middle-income countries. In Ethiopia, research on hospital disaster preparedness is severely limited. As a result, the purpose of this study was to determine the level of hospital em…	The purpose of this study was to determine the level of hospital emergency and disaster preparedness at public hospitals in the east Gojjam zone of Northwest Ethiopia.	Cross-sectional study	Ethiopia	10	Functional preparedness	Hospital safety index (HSI) tool 2015 version	NA	NA	Coordination of emergency and disaster management activities 1. Most hospitals have a hospital emergency and disaster committee, but it is ineffective. Most hospitals have a diagrammatic representation of the hospital incident management system, but no personnel were allocated to each management role in the hospital incident management system. Almost all hospitals lacked an emergency operations c…	The evaluated hospitals’ overall level of emergency and disaster preparedness falls into the low category, with an average calculated preparedness score of 54.75%. The domain with the lowest preparedness is logistics and finance (43.33%), while the domain with the highest preparedness is patient care and support services (60%).	NA	NA	Plan 1. Establish hospital incident management systems with a well-functioning command-and-control system, which is essential for effective hospital emergency as well as non emergency incident or events management operations. 2. Financial resources for emergencies and disasters must be planned well in advance. 3. Well-functioning communication and information management system for emergency or di…
21	44	Hospitals disaster preparedness and management in the eastern province of the kingdom of Saudi Arabia: a cross-sectional study	2021	Disaster Medicine and Public Health Preparedness	Abdullah Alruwaili, Md Shahidul Islam, and Kim Usher	https://doi.org/10.1017/ dmp.2020.484	Objective: The current study was conducted to assess disaster preparedness of hospitals in the Eastern region of Saudi Arabia. Methods: A descriptive cross-sectional study of all hospitals in the Eastern Region of KSA was conducted between July 2017 and July 2018. The included hospitals were selected using convenience sampling. The questionnaire was distributed together with an official letter pr…	The current study was conducted to assess disaster preparedness of the hospitals in the Eastern region of Saudi Arabia.	Cross-sectional study	Saudi Arabia	63	Non-structural and functional preparedness	WHO National Health Sector Emergency Preparedness and Response Tool and Hospital Emergency response checklist	NA	Infrastructure protection, access and physical security 1. 54% of hospital have a fence and 68.3% has a mechanism to control entry and exit of the hospital. Critical system 1. All hospital have a backup generators in the hospital. 2. 58.7% have back-up communication systems.	Emergency command and control system 1. 79.4% of hospital has Incident Command System and 63.5% have designated command center. 17.5% has alternate location for command center and 98.4% has designated emergency coordinator. 9.5% of hospital have a disaster management unit, 96.8% has policies guiding disaster preparedness management, and only 42.9% of hospital staff know the disaster preparedness …	The mean of overall hospital disaster preparedness showed a slight to moderate hospital preparedness (mean = 2.99 ± 1.04).	NA	NA	Training, eductaion, and awareness 1. Routine training for personnel involved in hospital disaster management. 2. Using drills and practical exercises to assess staff preparedness. Plan 1. Developing highly functional ICS to improve response timeline and accountability. Coordination and communication 1. Engagement of external stakeholders and the communities in developing disaster preparedness. p…
22	16	Assessment of disaster preparedness at general hospitals in al-madinah al-munawarah province, western region of Saudi Arabia-a study of pre intervention and post intervention test scores from 2017 to 2019	2021	Saudi Medical Journal	Anas Khan, Jalal Alowais, Abdullah Nofal, and Tareef Alama	https://doi.org/10.15537/smj.2021.42.5.20200804	Objectives: To evaluate the Ministry of Health (MoH) hospitals preparedness for potential disasters and crisis events using the World Health Organization (WHO) hospital emergency response checklist. Methods: A cross-sectional study was conducted at MoH hospitals in Al-Madina, Saudi Arabia using the WHO hospital emergency response checklist. The overall level of hospital preparedness was categoriz…	To evaluate the Ministry of Health (MoH) hospitals preparedness for potential disasters and crisis events using the World Health Organization (WHO) hospital emergency response checklist.	Quasi-experimental study	Saudi Arabia	4	Functional preparedness	WHO hospital emergency response checklist	NA	NA	1. The mean score for command and control before intervention was 6 ± 1.83 and 11.25 ± 2.87 post intervention. 2. The mean score for communication before intervention was 6.25 ± 1.26 and 14.25 ± 1.25 post intervention. 3. The mean score for safety and security before intervention was 9.8 ± 2.21 and 17.50 ± 3.77 post intervention. 4. The mean score for triage before intervention was 13.5 ± 1.73 an…	On the preintervention test, all the participating hospitals mean preparedness score was 81.5 ± 11.39, which is lower than the recommended WHO cutoff level of adequate preparedness. On the post intervention test, the mean preparedness score of the 4 participating hospitals increased significantly to 157.00 ± 19.74.	NA	NA	Plan 1. Formulation of disaster mitigation and preparedness plan, disaster response plan, and disaster recovery plan. 2. A well-planned hospital disaster strategy should include provisions to ascertain and maintain essential hospital services and the resources needed to guarantee the continuity of these vital services, and an evacuation plan that aims to preserve the continuity of care should be …
23	18	Development and validation of a scoring assessment tool for hospital safety: a pilot study comparing hospital preparedness in Thailand	2021	Risk Management and Healthcare Policy	Prasit Wuthisuthimethawee and Amir Khorram-Manesh	https://doi.org/10.2147/RMHP.S313311	Introduction: Safe hospitals are crucial in the management of major incidents and disasters. A hospital self assessment tool was developed for Thailand to identify gaps and shortcomings in hospital preparedness. However, this tool lacks the ability to determine the level of preparedness and cannot be used to standardize hospital readiness and enable continuous quality control. Objective: The aim …	The aim of this study was to test a developed scoring hospital assessment tool to evaluate the level of hospital preparedness and enable quality control and compare the results of various hospitals.	Cross-sectional study	Thailand	11	Functional preparedness	Researcher developed tool	NA	NA	Governance 1. Two hospitals with low total scores also had very low governance. Of the remaining nine hospitals, two hospitals had good governance scores, while the other seven had average levels. Financing 1. All but two hospitals had low financing scores. One of the two with an average score also had good scores in governance, health workforce, and service delivery, while the other had good sco…	The total scores showed that two hospitals had low preparedness. The remaining nine hospitals had average preparedness scores. One of the nine hospitals had a score very close to achieving good preparedness.	NA	NA	NA
24	45	Are indonesian hospitals ready to response to disaster? hospital disaster preparedness in west java province	2020	Journal of Research in Medical and Dental Science	Suparni, Fatma Lestari, Ede Surya Darmawan, Robiana Modjo, and Senol Dane	https://www.jrmds.in/articles/are-indonesian-hospitals-ready-to-response-to-disaster-hospital-disaster-preparedness-in-west-java-province.pdf	Introduction: Hospital is an overly complex facility that plays an important role in medical response delivery during disasters. Many hospitals have collapsed or been damaged and become non-functional because of a disaster. Hospital needs to have the ability to run its normal functions during a disaster. However, studies show that hospitals located in disaster areas are not wellprepared to respon…	The objective of this study is to assess hospital preparedness in West Java province through the measurement of emergency and disaster management using the HSI from WHO.	Cross-sectional study	Indonesia	5	Functional preparedness	Modified hospital safety index tool 2015 version	NA	NA	1. The lowest score was found in sub module hospital emergency and disaster response and recovery planning submodule while the highest score was seen in the logistics and finance submodule. 2. All hospital already had a disaster management system, but the existing system did not thoroughly meet the HSI assessment standards.	1. The highest emergency and disaster management score attained was 0.575 with 0.437 as the lowest total score. 2. All hospitals were found to be in level B.	NA	NA	Logistics and finance 1. Providing funding for hospital emergency management activities enables hospitals to direct resources towards improving their emergency management preparedness. Plan 1. Develop contingency response plans in addition to enhancing the overall hospital disaster preparedness.
25	46	Hospital disaster and emergency preparedness (HDEP) in Lebanon: a national comprehensive assessment	2020	International Journal of Disaster Risk Reduction	Samar Al-Hajj, Hadi Abou-El-Hassan, Lana Khalil, Haytham MA. Kaafarani, and Mazen El Sayed	https://doi.org/10.1016/j.ijdrr.2020.101889	Background: Hospital disaster and emergency preparedness are critical for country-specific readiness level to withstand disasters. Lebanon has consistently experienced man-made and natural disasters. This study sought to perform a comprehensive assessment of the country’s level of hospital disaster and emergency preparedness. Method: A 3-step methodology was designed. We first developed a Hospita…	This study sought to perform a comprehensive assessment of the country’s level of hospital disaster and emergency preparedness.	Cross-sectional study	Lebanon	24	Non-structural and functional preparedness	Researcher developed tool	NA	Communication 1. One major deficiency related to the presence of backup means of communication such as Walkie-Talkie which was reported by only 66.7% of the hospitals	Plan 1. All hospitals reported the presence of a formal HDEP plan (100%) across all administrative governorates. Notably, among the three major HDEP phases, a plan that involves post-disaster recovery procedures was present in 83.3% of the hospitals’ plans. Among the surveyed hospitals, 87.5% had an incident command committee. The lack of an existing surge capacity plan was reported by 62.5% of t…	NA	NA	NA	Human resources 1. To reinforce the effectiveness of the disaster and emergency response, hospitals should clearly define hospital personnel roles and responsibilities. Communication 1. Increased coordination and communication between different stakeholders including MOH, hospitals and EMS agencies. Plan 1. A national plan for disaster response if developed and implemented would help define roles…
26	47	Assessment of disaster preparedness of hospital in mamasani, Iran	2020	Journal of Health Sciences and Surveillance System	Masoud Yousefi, Nasrin Razmjoee, Ebrahim Rahimi, Mohammad Ansarizadeh, and Kourosh Rahmani	https://journals.sums.ac.ir/article_46956_c4c120aef9101b51267a0d7f75f2009f.pdf	Background: Iran is among the top ten disaster-prone countries in the world because of its size, geographical location, and climatic diversity. Practically, the healthcare sector is an active part in disaster management and an integral part of the national health plan. This study aimed to determine the preparedness of the personnel to cope with natural disasters in Valiasr Hospital of Mamasani, I…	This study was conducted to measure disaster preparedness of Valiasr Hospital in Mamasani, Iran in 2014.	Cross-sectional study	Iran	1	Functional preparedness	WHO hospital emergency response checklist	NA	NA	1. The level of preparedness for support was moderate (69.45%), good (66.16%) for command and management, good (66%) for training, good (65.08%) for human resource, good (60.65%) for admission, moderate (59.63%) for emergency, moderate (55.56%) for communication, moderate (51%) for security, moderate (47.41%) for traffic, and weak (40%) for evacuation and transfer.	1. The hospital’s disaster preparedness was assessed as 58.2% that was moderate based on the determined criterion.	NA	NA	Training, education, and awareness 1. Train the personnel continually to be prepared and cooperate efficiently. Logistics 1. A complete list of the number of ambulances and other vehicles, such as stretchers and wheelchairs, should be prepared, and the priority of using these vehicles, allocation of fuel to them, and people responsible of these vehicles should be determined in order to be ready f…
27	19	Hospital safety index: assessing the readiness and resiliency of hospitals in Indonesia	2020	Facilities	Riza Yosia Sunindijo, Fatma Lestari, and Oktomi Wijaya	https://doi.org/10.1108/F-12-2018-0149	Purpose: This study aims to assess the hospital readiness and resiliency in a disaster-prone Indonesia. Design/methodology/approach: Hospital Safety Index (HSI), containing 151 items, was used to assess ten hospital in West Java and five hospitals in Yogyakarta. Findings: The average level of HSI for the hospitals under investigation is B, indicating that their ability to function during and afte…	This research aims to evaluate the readiness and resiliency of hospitals in Indonesia.	Cross-sectional study	Indonesia	15	Structural, non-structural, and functional preparedness	Hospital safety index (HSI) tool 2015 version	1. The overall score for structural safety was 0.613 (category B). 2. The score for sub-modules were 0.622 (category B) for prior events affecting hospital safety and 0.611 (category B) for building integrity.	1. The total ratio of all hospitals in this study was 0.579, or in the “B” category. 2. The score for sub-modules were 0.658 (category B) for architectural safety, 0.575 (category B) for infrastructure protection, access and physical security, 0.617 (category B) for electrical system, 0.575 (category B) for telecommunication system, 0.589 (category B) for water supply system, 0.627 (category B) f…	1. The overall score was 0.418 or in the “B” category. 2. Scores for sub-modules were 0.471 (category B) for coordination of emergency and disaster management activities, 0.393 (category B) for hospital emergency and disaster response and recovery planning, 0.425 (category B) for communication and information management, 0.333 (category C) for human resources, 0.500 (category B) for logistics and…	1. All three modules are classified as Level B as indicated in the ratio column that ranges from 0.418 to 0.613.	NA	1. Shelves should be anchored to the walls or braced and the contents are secured, particularly when the hospitals are located in earthquake-prone areas. 2. Furnishings and equipment on wheels should be in the locked position and drawers should have latches to keep them from sliding open. These furnishings and equipment should not obstruct emergency access and evacuation routes.	Human resources 1. An up-to-date contact list of all hospital personnel should be available. There should be a procedure in place for mobilizing and recruiting personnel to meet demands during emergencies and disasters. A disaster response plan should have instructions for assigning duties to personnel. Logistics 1. Sufficient logistical supplies during major disasters. Plan 1. Develop a hospital…
28	48	Investigating hospital preparedness in ardabil province against unexpected accidents	2019	Health in Emergencies and Disasters Quarterly	Mehri Saeid, Hamidreza Khankeh, Aghil Habibisoola, Mohammadi Mohammadali, Gholamreza Hamidkolg, and Behrouz Dadkhah	http://dx.doi.org/10.32598/hdq.4.3.127	Background: The most crucial issue in the disaster and accidents is the health management of the affected community because accidents and disasters always have a significant impact on hygiene, general health, and the wellbeing of the stricken community. Considering the hospitals’ function and their front line position in managing the victims of accidents and having to continue and even increase t…	The current study assessed the level of preparedness of hospitals in Ardabil Province, Iran, in response to accidents and disasters.	Cross-sectional study	Iran	15	Functional preparedness	Modified WHO hospital emergency response checklist	NA	NA	1. The mean scores of preparedness of hospitals are as follows: good command and control (15 out of 18), moderate communication (17.5 out of 27), moderate security and safety (21.4 out of 33), weak triage (17 out of 30), moderate capacity increase (23.9 out of 39), moderate critical service continuation (14.6 out of 24), weak human resources (24.7 out of 45), moderate support and logistics (17.7 …	1. 3 hospitals were rated as weak (127, 135, 136 out of 273), 8 as moderate (153, 151, 178, 156, 179, 164, 175, 160 out of 273), and 4 as good (205, 198, 202, 185 out of 273).	NA	NA	Plan 1. Organizing a plan for disaster preparedness. Training, education, and awareness 1. Holding regular training courses for crisis management for employees.
29	49	The effect of education and implementation of “national hospital disaster preparedness plan” on an iranian hospital preparedness: an interventional study	2019	Journal of Education and Health Promotion	Mehdi Beyramijam, Seyedeh Moloud Rasouli‑Ghahfarokhi, Abazar Fathollahzadeh, Aziz Rahimzadeh, Mohammad Ali Shahabirabori, and Mohsen Aminizadeh	https://doi.org/10.4103/jehp.jehp_208_19	Introduction: Hospitals as the first place for injuries have to keep up and increase activities in emergency and disasters. Therefore, any hospital necessarily requires disasters plan to improve its preparedness. The aim of this study is to investigate the effect of education and implementation of “National Hospital Disaster Preparedness Plan (NHDPP)” on Vali Asr Hospital preparedness in Iran. Me…	This research is conducted to investigate the effect of education and implementation of “NHDPP” on disaster preparedness of Vali Asr Hospital in Iran.	Quasi-experimental study	Iran	1	Functional preparedness	Modified WHO hospital emergency response checklist	NA	NA	1. The mean score of command and control before and after intervention was 7.9 and 13.86. 2. The mean score of triage before and after intrevention was 12 and 19.8. 3. The mean score of human resources before and after intrevention was 15.18 and 24.09. 4. The mean score of communication before and after intrevention was 8.91 and 17.82. 5. The mean score of surge capacity before and after intreven…	1. The total preparedness mean core before and after intervention was 104.55 and 171.4. 2. The increase in the “command and control” was 33%, in “triage” 26%, in “human resources” 27%, in “communications” 33%, in “surge capacity” 36%, in “logistics/support management” 13%, in “safety and security” 21%, in “continuation of vital services” 24%, and in the “recovery after disaster” was 7%. Through i…	NA	NA	Training, education, and awareness 1. Educating of the NHDPP for all hospital staff (particularly clinical and managerial staff) in five sessions (each session is 4 h) and reestablishment of Disaster Risk Management Committee. The content of educational program included: hospital risk and hazard assessment, HDP program, hospital early warning system, establishment and activation of hospital incid…
30	50	Examining disaster preparedness at matara district general hospital in Sri Lanka	2019	International Journal of Disaster Risk Reduction	Nimali Lakmini Munasinghe and Kenichi Matsui	https://doi.org/10.1016/j.ijdrr.2019.101154	Globally, the frequency of natural disasters has increased significantly in recent decades. Hospitals are expected to remain functioning during and in the immediate aftermath of disasters as they are essential infrastructures in responding to them. Sri Lanka has experienced a number of natural disasters such as the tsunami of 2004, landslides and floods of 2017. Although the government has made s…	This study attempts to fill this gap by examining disaster preparedness at one district-level hospital in a disaster prone area.	Mixed method	Sri Lanka	1	Non-structural and functional preparedness	Researcher developed tool	NA	Critical system 1. The majority believed the water stock would suffice for one week, food supply for one day, and fuel reserves for two days. 2. Most respondents (78%) also believed that available fire extinguishers were inadequate. 3. No one mentioned about walkie-talkies, ham radio or any other communication facilities.	Training, education, and awareness 1. The majority of the respondents (70%) had not participated in disaster drills before. Communication 1. All the doctors and nurses believed that they would rely solely on mobile phones in case landlines failed. Other than mobile phones, 28% said they would rely on emails. Only 8% of them believed they would be able to use fax during a disaster situation at the…	NA	NA	Infrastructure protection, access and physical security 1. Some critical facilities such as backup generators, emergency units, laboratory and pharmacy which were located in vulnerable areas on the ground should be established on an upper floor.	Plan 1. More comprehensive disaster plan should be prepared for this hospital incorporating all possible hazards. This plan needs to be updated regularly. Training, education, and awareness 1. At least once a year disaster drill or simulation exercise is recommended for the staff. In service training programs would be also advantageous to improve their knowledge of disaster management.
31	51	Evaluating hospital safety index in susa public hospital: an action research study	2018	Bali Medical Journal	Ahmad Reza Raeisi, Amin Torabipour, and Leyla Karimi	https://doi.org/10.15562/bmj.v7i2.845	Introduction: The role of the hospital in maintenance and promotion of public health is more important in times of crisis because the hospitals also act as public shelters and a ray of hope for the affected population in the crisis. Therefore, preparation and continuous improvement of the hospital’s safety against probable disasters is one of managerial key tasks. The aim of this research was to …	The aim of this study was to evaluate hospital safety index in Susa public hospital from 2015 to 2016.	Quasi-experimental study	Iran	1	Structural, non-structural, and functional preparedness	Hospital safety index (HSI) tool first version	1. The scores in the modules of structural safety was 14.18 (level C) in 2015 and 28.36 (level C) in 2016.	1. The scores in the modules of nonstructutal safety was 8.51 (level C) in 2015 and 17.02 (level C) in 2016.	1. The scores in the modules of functional safety was were 5.67 (level C) in 2015 and 11.35 (level C) in 2016.	1. The total hospital safety index score was 28.36 in 2015 and 56.73 in 2016. The HSI of the hospital was level C (0.28) in July 2015 and level B (0.56) in July 2016. However, based on the average score of each module, the safety scores of all three modules were at level C in both years.	1. The renovation and the resistant ability of the hospital building is of utmost importance.	1. Improving the safety level of the vital systems and qualitative and quantitative improvement of its medical, diagnostic and laboratory equipment.	Plan 1. Organization of the Hospital Disaster Committee, provision of action plan for inside and outside threats, and a plan for probably medical emergencies is suggested. 2. Provision of contingency plans for preservation and restoration of vital services and improving access to medicine and availability of essential supplies in the event of an emergency is recommended.
32	52	Disaster preparedness and response capacity of regional hospitals in Tanzania: a descriptive cross-sectional study	2018	BMC Health Services Research	Philip M. Koka, Hendry R. Sawe, Khalid R. Mbaya, Said S. Kilindimo, Juma A. Mfinanga, Victor G. Mwafongo, Lee A. Wallis, and Teri A. Reynolds	https://doi.org/10.1186/s12913-018-3609-5	Background: Tanzania has witnessed several disasters in the past decade, which resulted in substantial mortality, long-term morbidity, and significant socio-economic losses. Health care facilities and personnel are critical to disaster response. We assessed the current state of disaster preparedness and response capacity among Tanzanian regional hospitals. Methods: This descriptive cross-sectiona…	We assessed the current state of disaster preparedness and response capacity among Tanzanian regional hospitals.	Cross-sectional study	Tanzania	25	Non-structural and functional preparedness	World Health Organization (WHO) National Health Sector Emergency Preparedness and Response Tool	NA	Critical system 1. All regional hospitals had electricity and a back-up generator. 2. Only 2 (8.0%) had a fire alarm system. 3. Only 3 (12%) hospitals had a back-up communication system. Infrastructure protection, access and physical security 1. Eighty-eight percent of hospitals were fenced, 24 (96%) hospitals had a specific entry to the hospital, and 21 (84%) of the surveyed hospitals reported c…	Plan 1. The majority of hospitals 15 (60%) had a disaster committee, but only 5 (20%) had a disaster plan in place. Majority (68%) had a contingency plan identifying a source for the supplies (for example a specific department or distributor designated to provide supplies during a disaster). 16% has triage guidelines and 12% has triage form. Logistics 1. Only five (20%) of the hospitals had a sto…	NA	NA	NA	Human resources 1. Need to re-distribute the workforce as the numbers of medical officers and specialists increase, so as to improve the capacity of regional hospitals to respond to disasters. Plan 1. Need of disaster plan, surge plan, and triage protocol. Surge capacity 1. Hospitals should be able to expand its operations for both paediatrics and adults to about 500 patients per million populati…
33	53	Comparison of disaster preparedness between urban and rural community hospitals in new york state	2018	Disaster Medicine and Public Health Preparedness	Dan J. Vick, Asa B. Wilson, Michael Fisher, and Carrie Roseamelia	https://doi.org/10.1017/dmp.2018.85	Objective: The intent of this study was to determine whether there are differences in disaster preparedness between urban and rural community hospitals across New York State. Methods: Descriptive and analytical cross-sectional survey study of 207 community hospitals; thirty-five questions evaluated 6 disaster preparedness elements: disaster plan development, on-site surge capacity, available mate…	The purpose of this study was to assess and compare disaster preparedness among urban and rural hospitals across New York.	Cross-sectional study	USA	80	Functional preparedness	Researcher developed tool	NA	NA	Patient care and support service 1. All hospitals addressed the following special populations issues: communication with deaf, blind, and non-English speaking patients; sheltering of mobility-impaired or technology dependent patients; pregnant women; patients with special health care needs; and mentally challenged patient. Surge capacity 1. Hospitals in both rural and urban settings addressed the…	NA	NA	NA	NA
34	54	Hospital disaster preparedness in Switzerland over a decade: a national survey	2018	Disaster Medicine and Public Health Preparedness	Simone Dell’Era, Olivier Hugli, and Fabrice Dami	https://doi.org/10.1017/dmp.2018.59	Objective: The present study aimed to provide a comprehensive assessment of Swiss hospital disaster preparedness in 2016 compared with the 2006 data. Methods: A questionnaire was addressed in 2016 to all heads responsible for Swiss emergency departments (EDs). Results: Of the 107 hospitals included, 83 (78%) returned the survey. Overall, 76 (92%) hospitals had a plan in case of a mass casualty in…	The present study aimed to provide a comprehensive assessment of Swiss hospital disaster preparedness in 2016 compared with the 2006 data.	Cross-sectional study	Switzerland	83	Functional preparedness	Researcher developed tool	NA	NA	Plan 1. In 2006, 89 (82%) hospitals had a disaster plan in case of a mass casualty incident; this increased to 92% (n=76) in 2016. Plans regarding casualties of specific types of disasters were present in the following proportions: polytrauma (n= 46; 58%), chemical (n= 27; 34%), biological (n =25; 31%), nuclear/radiological (n= 14; 18%), and burns (n=15; 19%). Plans addressing the needs of specif…	NA	NA	NA	NA
35	12	A study of hospital disaster preparedness in south Yemen	2018	Prehospital and Disaster Medicine	Waheeb Nasr Naser, Pier Luigi Ingrassia, Salem Aladhrae, and Wegdan Ali Abdulraheem	https://doi.org/10.1017/S1049023X18000158	Introduction: Despite emphasis by disaster experts on the importance of disaster preparedness, disaster management in Yemen has attracted only a little attention. Most of the efforts have focused on post-disaster relief activities rather than the pre-disaster preparedness and risk reduction. Hospitals have a crucial role in emergency response and should be prepared. Thus, the aim of this study wa…	The aim of this study was intended to assess the hospital preparedness of Aden Capital, South Yemen against disasters.	Cross-sectional study	Yemen	10	Non-structural and functional preparedness	WHO Hospital emergency response checklist	NA	Critical system 1. There were no back-up systems for communication.	1. Regarding the key components of HDP enquired in the checklist, all nine keys were found at an unacceptable state. Command and control, continuity of essential services, and triage earned the lowest recommended level of preparedness. 2.The surge capacity and post-disaster phase elements were found insufficiently prepared in public hospitals, and at the unacceptable level of preparedness in priv…	Of 10 hospitals, two hospitals were at the insufficient state while eight hospitals were at the unacceptable level of preparedness.	NA	NA	Communication 1. Communication system with sustainable back-up resources is needed. Training, education, and awareness 1. Training on triage protocol is recommended. 2. Training with drills, workshops, and simulation exercises are required to improve disaster management. Safety and security 1. Action must be taken by authorities and stakeholders to ensure the safety and security of the staff, cli…
36	55	Assessment of the preparedness of all ahwaz medical centers in the face of the crisis in 2017	2018	Indo American Journal of Pharmaceutical Sciences	Farideh Pargar, Khaled Biet saeed, Ayat Alah ebadi, Sedighe Ghobadian, and Mohammad Adineh	https://www.academia.edu/35632277/ASSESSMENT_OF_THE_PREPAREDNESS_OF_ALL_AHWAZ_MEDICAL_CENTERS_IN_THE_FACE_OF_THE_CRISIS_IN_2017	Introduction: Accidents and disasters are sudden and sometimes catastrophic events that disrupt the pattern of life of people in society and, hospitals are among the first units that can play a vital role in saving the injured. In this study, the preparedness of all Ahwaz medical centers in dealing with the crisis in 2017 was investigated. Materials and method: This research is a descriptive stud…	In view of the special circumstances of Khuzestan province, researchers in this study examined the preparedness of all Ahwaz medical centers in dealing with the crisis in 2017.	Cross-sectional study	Iran	18	Functional preparedness	WHO Hospital emergency response checklist	NA	NA	1. Command component has the highest average (88.9%). Thereafter, there were components of increasing capacity (67.2%), safety (61.1%), and triage (60%). 2. The lowest level of preparedness, which itself has the most studied components, was related to human resource (44.4%), continuity of basic services (49.8%), and post disaster recovery (42.7%). 3. The preparedness score for communication and s…	1. 43.9% of the hospitals had good preparedness and 23.3% had very good preparedness level. 2. 6.7% of hospital had weak preparedness whereas 26.1% had moderate level of preparedness.	NA	NA	Human resources 1. Since, most of the hospital staff are women and have a motherly role in their lives and are responsible for taking care of their children and the sick and disabled members of the home, authorities should pay special attention to the requirements of the family of these employees, including men and women while designing operational plans. Coordination and communication 1. The hos…
37	56	Evaluation of disaster preparedness for mass casualty incidents in private hospitals in central Saudi Arabia	2017	Saudi Medical Journal	Abdullah A. Bin Shalhoub, Anas A. Khan, and Yaser A. Alaska	https://doi.org/10.1136/10.15537/smj.2017.3.17483	Objectives: To identify and describe the hospital disaster preparedness (HDP) in major private hospitals in Riyadh, Saudi Arabia. Methods: This is an observational cross-sectional survey study performed in Riyadh city, Saudi Arabia between December 2015 and April 2016. Thirteen major private hospitals in Riyadh with more than 100 beds capacity were included in this investigation. Results: The 13 …	To identify and describe the hospital disaster preparedness (HDP) in major private hospitals in Riyadh, Saudi Arabia.	Cross-sectional study	Saudi Arabia	13	Functional preparedness	WHO toolkit for assessing health-system capacity for crisis management and hospital emergency response checklist	NA	NA	Plan 1. All 13 hospitals had HDP plan and reported to have HDP committee. In 12 (92.3%) hospitals the HDP covered both internal and external disasters and HDP was available in every department of the hospital. The HDP in 11 hospitals (84.6%) was based on an “all hazards” approach. There were an agreements with other hospitals to accept patients during disasters in 9 facilities (69.2 %). 2. All ho…	NA	NA	NA	Plan 1. There should be a clear written agreement, or memorandum between MOH and private hospitals on the hospital bills for patients received during MCIs. There is a need for financial framework for funding private hospital preparedness and mass casualty costs. Training, education, and awareness 1. Continually training disaster responders with best practices and preparedness is paramount to succ…
38	57	How is training hospitals of qazvin preparedness against disaster in 2015?	2017	Annals of Tropical Medicine and Public Health	Yousef Khazaei Monfared, Zahra Jamaly, Meysam Safi Keykale, Jalal Asgary, Mitra Khoshghadam, Seyed Amir Farzam, and Soheyla Gholami	http://dx.doi.org/10.4103/ATMPH.ATMPH_267_17	Introduction: Unexpected disasters such as floods, earthquakes, severe weather changes, bioterrorism, and epidemics around the world are increasing. Iran is a disaster‑prone country and one of the most prone to accidents and disasters in the world. Hence, the aim of this study is to assess the disaster preparedness of hospitals in Qazvin. Materials and Methods: This cross‑sectional, descriptive s…	The aim of this study is to assess the disaster preparedness of hospitals in Qazvin.	Cross-sectional study	Iran	6	Structural, non-structural, and functional preparedness	Hospital safety index (HSI) tool 2015 version	1. The overall means of structural safety was 64.12% (average). 2. Structural safety of two hospitals was assessed in six domains. The highest preparedness of 100% was related to previous events affecting safety of Velayat and in Kosar Hospital, the lowest preparedness of 20% was related to the structural safety system and type of materials used in construction in Kosar Hospital.	1. The overall means of nonstructural safety was 61% (average). 2. Nonstructural safety of six hospitals was assessed in nine domains. The highest preparedness of 100% was related to the index of the electrical system, telecommunications system, water supply, fuel storage, and medical gases in Kosar Hospital and the water supply system in Velayat Hospital, the lowest preparedness of 0% was relate…	1. The overall means of functional safety was assessed as 61.58% (average). 2. Functional safety of the six hospitals was assessed in five domains. The highest preparedness of 100% was related to the Organization of Hospital Disaster Committee and Emergency Operations Center, availability of medicines, equipment, and required resources in emergency conditions and plans for the operation, preventi…	1. The overall preparedness of the hospitals in the study was 62.84%, which was average with regard to divisions of level of safety and amount of safety in these six hospitals.	NA	1. Fixing all the beds, shelves, and oxygen cylinders in different wards seem necessary.	Training, education, and awareness 1. Develop a systematic and consistent implementation of short-term training programs in the field of crisis management.
39	58	An evaluation of non-structural vulnerabilities of hospitals involved in the 2012 east Azerbaijan earthquake	2017	Trauma Monthly	Esmail Heidaranlu, Hamidreza Khankeh, Abbas Ebadi, and Ali Ardalan	https://doi.org/10.5812/traumamon.28590	Background: When disasters strike, hospitals are among the first units whose efficient and timely services can be crucial and decisive in reducing mortality and rescuing the injured. Non-structural components are among domains that need to be considered in any assessment of hospital readiness. Objectives: Given that Azerbaijan, and especially the metropolis of Tabriz, is located in the world’s ea…	This study aimed to evaluate the non-structural vulnerabilities of hospitals involved in the 2012 east Azerbaijan earthquake, in Tabriz, Iran.	Cross-sectional study	Iran	8	Non-structural preparedness	Hospital safety index (HSI) tool first version	NA	1. The hospitals surveyed had the highest readiness in their water supply systems (seven out of eight hospitals) and medical gas storage (five out of eight hospitals). 2. They had the lowest readiness in communication and electrical systems. 3. In the overall assessment, hospitals B (39%) and F (40%) had the lowest readiness, and hospitals A (87%) and E (84%) had the highest non-structural readin…	NA	1. In this study, over 50% of hospitals surveyed had appropriate readiness in terms of their non-structural components.	NA	1. Strengthening and fixing equipment and the cabling in hospital communication systems, and developing multiple communication layers, can guarantee communications during disasters. 2. Having fuel storage tanks that will last for at least five days, ensuring fuel tanks are strong and receive standard protection, observing safe distances (from electrical installations, boilers, kitchens, and other…	NA
40	13	Business continuity planning-a survey of hospitals in delhi	2017	Journal of Public Health	Eilia Jafar and Udita Taneja	http://dx.doi.org/10.1007/s10389-017-0830-3	Aim: This article aims to understand the status of business continuity planning (BCP) in hospitals in the National Capital Territory (NCT) of Delhi. The article also focuses on the role played by hospitals during a disaster. Subject and methods: A mixed-methods research design was applied by developing a research instrument with qualitative and quantitative questions and collecting data by person…	This article aims to understand the status of business continuity planning (BCP) in hospitals in the National Capital Territory (NCT) of Delhi. The article also focuses on the role played by hospitals during a disaster.	Mixed method	India	190	Functional preparedness	Researcher developed tool	NA	NA	Training, education, and awareness 1. One hundred percent of respondents confirmed that they have witnessed disaster drills in their hospitals. Plan 1. 82% of respondents said that their hospital does not have a plan for medical equipment to remain functional after a disaster event. 2. Only 17.4% of respondents confirmed that their hospital continuity plan also covers supplies and utilities funct…	1. Status of BCP or disaster preparedness in hospitals was classified into five levels, with level 5 indicating the highest preparedness status. 2. 5.3% of hospitals were on level 2, 42.1% of hospitals surveyed fell into level 3, 48.4%nof hospitals surveyed fell into level 4, and 4.2% of hospitals surveyed were in level 5 respectively.	NA	NA	Triage 1. For a plan to be successful during mass casualty events, more trauma centres and space for triage are needed in hospitals. Logistics 1. Mobile hospitals and equipped ambulances should also be available. Human resources 1. To address offsite disasters, emergency response teams should also comprise members from local areas, e.g., Medical Officers in charge of dispensaries, registered medi…
41	9	Hospital disaster preparedness in Italy: a preliminary study utilizing the World Health Organization hospital emergency response evaluation toolkit	2016	Minerva Anestesiologica	Pier L. Ingrassia, Marco Mangini, Massimo Azzaretto, Ilenia Ciaramitaro, Laura Costa, Frederick M. Burkle Jr, Francesco Della Corte, and Ahmadreza Djalali	https://www.minervamedica.it/en/journals/minerva-anestesiologica/article.php?cod=R02Y2016N12A1259	Background: Natural and human-initiated disasters are occurring with greater devastating consequences and increased frequency. During these events, hospitals have the burden to care for acutely ill and injured patients. The aim of this study was to evaluate the level of disaster preparedness of Italian hospitals. Methods: Site visits were conducted from January, 2014 to December, 2014. The hospit…	The aim of the current study is to evaluate hospital preparedness for the multitude of potential disasters and crisis events in Italy using the World Health Organization (WHO) checklist.	Cross-sectional study	Italy	15	Functional preparedness	WHO hospital emergency response checklist	NA	NA	1. The average score for command and control was 11 out of 14, 9.2 out of 18 for communication, 10.6 out of 22 for safety and security, 16.2 out of 20 for triage, 11.1 out of 26 for surge capacity, 9 out of 16 for continuity of essential service, 13.6 out of 30 for human resources, 11.6 out of 20 for logistics, and 10.5 out of 18 for post-disaster recovery. Plan 1. All hospitals declared to have …	The mean (± Standard Deviation) preparedness score of the assessed hospitals in Italy was 104.93 ± 23.73 SD (range, 80-148). Out of 15 facilities, 12 hospitals were at an insufficient (65-129) level of preparedness, and 3 had effective level of preparedness (130-184).	NA	NA	Plan 1. Communications plan including back-up systems and reliable exchange of information with internal and external partners is a necessity for all hospitals. 2. The recovery plan must be part of a comprehensive hospital disaster plan which provides assurance that hospitals will operate properly after the acute phase of a disaster. 3. Comprehensive strategy with particular focus on logistics ma…
42	59	2015 estimation of hospitals safety from disasters in i.r.Iran: the results from the assessment of 421 hospitals	2016	Plos One	Ali Ardalan, Maryam Kandi Keleh, Amin Saberinia, Davoud Khorasani-Zavareh, Hamidreza Khankeh, Jafar Miadfar, Samaneh Maleknia, Atieh Mobini, and Sara Mehranamin	http://dx.doi.org/10.1371/journal.pone.0161542	Background and Objective: Iran’s health system has developed a Farsi edition of the Hospital Safety Index (HSI) and has integrated the related assessment program into the health information system. This article presents the results of the 2015 estimation of hospital safety from disasters in I.R.Iran using HSI. Methods: We analyzed data from 421 hospitals that had submitted a complete HSI assessme…	This article presents the results of the 2015 estimation of hospital safety from disasters in I.R.Iran using HSI.	Cross-sectional study	Iran	421	Structural, non-structural, and functional preparedness	Modified Hospital safety index (HSI) tool first version	The average safety scores for both elements of structural safety was 42.0. The average safety score out of 100 was 42.0 (±18.0 for all elements within the structural component).	In regards to the non-structural elements, the average safety score ranged from 36.0 to 56.0 for the “office and store room furnishings and equipment” and the “electrical system” respectively. The average safety score was 47.0 out of 100 (±15.0) for all elements within the non-structural component.	Regarding the various elements of functional capacity, the average safety score ranged from 25.0 to 50.0 for the “contingency plans for medical treatment in disasters” and the “organization of hospital disaster committee and emergency operations center” respectively. The average safety score was 41.0 out of 100 (±16.0 for all elements of functional capacity).	Eighty-two hospitals (19.4%) were classified as low safety, and 339 hospitals (80.6%) were classified as having average safety. No hospital was placed in the high safety category. The average score of all safety components was 43.0 out of 100 (± 11.0).	NA	NA	Training, education, and awareness 1. We observed an improvement in the average FHSI scores from 2012 to 2015. This improvement is largely due to enhanced awareness within hospitals, training workshops on the FHSI and hospital disaster planning, and disaster drills.
43	60	Evaluation of hospitals’ disaster preparedness plans in the holy city of makkah (mecca): a cross-sectional observation study	2016	Prehospital and Disaster Medicine	Ali S. Al-Shareef, Loui K. Alsulimani, Hattan M. Bojan, Taha M. Masri, Jennifer O. Grimes, Michael S. Molloy, and Gregory R. Ciottone	https://doi.org/10.1017/S1049023X16001229	Background: Makkah (Mecca) is a holy city located in the western region of the Kingdom of Saudi Arabia. Each year, millions of pilgrims visit Makkah. These numbers impact both routine health care delivery and disaster response. This study aimed to evaluate hospitals’ disaster plans in the city of Makkah. Methods: Study investigators administered a questionnaire survey to 17 hospitals in the city …	To evaluate the hospitals’ preparedness plans in the holy city of Makkah.	Cross-sectional study	Saudi Arabia	14	Non-structural and functional preparedness	Researcher developed tool	NA	Critical system 1. All hospitals had backup electrical generators that would be available for use during a disaster.	Plan 1. The 13 hospitals that had written disaster plans available in the hospitals were asked how frequently they reviewed their plans in the last five years. Nine (64%) hospitals had completed a review within the preceding two years, but two (14%) other hospitals conducted their last review more than two years previously. One hospital had not reviewed its plan in more than five years. 2. An haz…	NA	NA	NA	Training, education, and awareness 1. Although most of the hospitals in Makkah had disaster plans, they should be subject to frequent testing, rehearsal, and revision, as required. 2. Hospital disaster drills, computer simulations, tabletop, and other exercises designed to test a hospital’s disaster plan should be frequently conducted. 3. Educational interventions should be developed to target in…
44	61	How prepared are hospitals’ emergency management capacity? factors influencing efficiency of disaster rescue	2016	Disaster Medicine and Public Health Preparedness	Lijun Gao, Qunhong Wu, Ye Li, Ding Ding, Yanhua Hao, Yu Cui, Zheng Kang, Mingli Jiao, Libo Liang, Adamm Ferrier, Ning Ning, and Hong Sun	https://doi.org/10.1017/dmp.2016.25	Objectives: In light of government investment over the past decade, we explored the capacity for disaster response in Heilongjiang Province, identifying the factors that affect response capacity. Methods: We surveyed 1257 medical staff in 65 secondary and tertiary hospitals in Heilongjiang province to explore their perceptions of disaster management capacity using a cross-sectional multistage, st…	We explored the capacity for disaster response in Heilongjiang Province, identifying the factors that affect response capacity.	Cross-sectional study	China	65	Functional preparedness	Researcher developed tool	NA	NA	Plan 1. 95.4% had emergency plans and related files, 93.8% had revised emergency plans in regular period, 87.7% had emergency plan for training, 83.1% had emergency plan for drills, and 41.5% had emergency managing office. Logistics 1. 75.4% had stockpiled of required materials, 73,8% had regular inspection, 70.8% had timely updated stockpiled materials, 10.8% had established emergency materials …	NA	NA	NA	Plan 1. All hospitals should have an effective disaster management plan in place that is congruent with the national strategy and is subject to regular revision. Logistics 1. We strongly recommend that emergency equipment availability should be reviewed to ensure that periods of peak demand may be accommodated, and that all electrical equipment function despite failure of the electrical supply gr…
45	62	Disaster risk assessment in educational hospitals of qazvin based on WHO pattern in 2015	2016	Electron Physician	Saeed Asefzadeh, Ali Safari Varyani, and Soheyla Gholami	https://doi.org/10.19082/1770	Introduction: In addition to damaging communities and infrastructures, unexpected disasters affect service provider centers as well. Structural, non-structural, and functional components of hospitals could be affected when hazards or disasters occur, and they may be unable to admit casualties, have their own personnel and patients killed or injured, have their property destroyed. In such as case,…	The aim of this study was disaster risk assessment in two general hospitals with the highest admission rates in Qazvin Province.	Cross-sectional study	Iran	2	Structural, non-structural, and functional preparedness	Hospital safety index (HSI) tool first version	1. The overall means of structural safety was 76.16%, which was high. 2. The mean for previous events affecting the safety of hospital buildings was 83.33% whereas 75% for safety of structural systems and materials used in building.	1. The overall means of non-structural safety was 67.61%, which was high. 2. The means for different domain were 62.5% for electrical system, 67,85% for telecommunications system, 85% for water supply, 68.75% for fuel storage, 67.85% for medical gases, 64.28% for Heating, ventilation, and air-conditioning (HVAC) systems in critical areas, 50% for office and storeroom furnishings and equipment (fi…	1. The overall means of functional safety was 60.20%, which was medium. 2. The mean score for different domain were 68.74% for organization of hospital disaster committee and emergency operations center, 59.78% for operational plan for internal or external disasters, 18.75% for contingency plans for medical treatment in disasters, 68.75% for plans for the operation, preventive maintenance, and re…	The overall preparedness of the hospitals in the study was 71.90%, which was high.	1. Retrofitting the hospitals.	1. Safe installation of furniture and medical equipment.	Plan 1. Providing written plans for administrative measures when a disaster occurs.
46	63	Impact of the 2011 revolution on hospital disaster preparedness in Yemen	2015	Disaster Medicine and Public Health Preparedness	Saleem Ahmed Aladhrai, Ahmadreza Djalali, Francesco Della Corte, Mohammed Alsabri, Nahid Karrar El-Bakri, and Pier Luigi Ingrassia	https://doi.org/10.1017/dmp.2015.30	Objective: Hospitals are expected to serve the medical needs of casualties in the face of a disaster or other crisis, including man-made conflicts. The aim of this study was to evaluate the impact of the 2011 Yemeni revolution on hospital disaster preparedness in the capital city of Sana’a. Methods: The study was conducted in September 2011 and 2013. For evaluation purposes, the hospital emergenc…	The present study aimed to evaluate the impact of the 2011 Yemeni revolution on hospitals by comparing the level of hospital preparedness in 2011 with that in 2013.	Comparative study	Yemen	9	Functional preparedness	WHO hospital emergency response checklist	NA	NA	1. On both occasions, all preparedness elements in the checklist scored poorly and showed only minimal improvement in the second evaluation. The highest preparedness score was for human resources and safety and security in the first and second evaluations, respectively. Training 1. In the period between the 2 evaluations, none of the hospitals had implemented training courses on disaster manageme…	1. At the first evaluation of the preparedness score, of 11 participating hospitals, 7 were rated “unacceptable” and 4 were rated “insufficient.” At the second evaluation, 5 hospitals were rated “unacceptable,” 3 “insufficient,” and only 1 “effective.” 2. On average, the mean (±SD) preparedness score of hospitals in Sana’a city was 52.46±28.01 (range, 10-98) at the first evaluation and 69.18± 35.…	NA	NA	Plan 1. Health system authorities should take responsibility to issue strategic plans, as well as standards, data, guidelines, and procedures aimed at developing a standardized hospital action plan. 2. There is great need to establish an integrated disaster management system that incorporates pre hospital care that also promotes pre-hospital networking between hospitals.
